# Supplementary material for: Three-Dimensional MoS2/Reduced Graphene Oxide Nanosheets/Graphene Quantum Dots Hybrids for High-Performance Room-Temperature NO2 Gas Sensors
Source: Nanomaterials (Basel). 2022 Mar 9;12(6):901. doi: 10.3390/nano12060901 (PMC8954772; doi:10.3390/nano12060901)
Supplement: Supplementary file 1 [file nanomaterials-12-00901-s001.zip]

Archive with 1 entries (1 files):
- nanomaterials-1588811-supplementary.pdf
